# Supplementary material for: Tailoring dengue health communication: Survey-based strategies to reduce message fatigue across risk areas
Source: PLoS Negl Trop Dis. 2025 May 30;19(5):e0012723. doi: 10.1371/journal.pntd.0012723 (PMC12148230; doi:10.1371/journal.pntd.0012723)
Supplement: S3 Table — (XLSX) [file pntd.0012723.s003.xlsx]

## Sheet: dataset
Sex	Resident	Education	Job	Age	Perceived prevalence	Perceived severity	op_self	op_other	Optimistic bias	ME1	ME2	ME3	ME4	ME5	ME	AR1	AR2	AR3	AR4	AR
1	3	H	2	44	9	3	6	8	2	4	3	3	2	5	17	2	2	4	4	12
2	2	H	1	49	10	9	5	5	0	2	1	2	1	1	7	1	1	1	1	4
2	3	H	2	46	10	7	7	7	0	4	3	4	3	6	20	4	4	4	5	17
2	1	H	2	21	2	1	0	0	0	4	4	4	4	5	21	4	5	4	4	17
2	3	L	2	18	3	4	1	2	1	3	5	3	6	6	23	7	5	3	5	20
1	1	H	1	21	6	3	5	6	1	3	2	2	2	5	14	1	1	1	1	4
2	2	H	2	35	8	3	3	0	-3	6	1	1	1	5	14	2	1	1	1	5
2	2	H	2	58	7	3	5	5	0	3	3	5	5	6	22	5	5	6	6	22
2	3	H	1	52	9	4	4	6	2	4	2	2	6	6	20	3	2	2	5	12
1	1	H	1	23	4	5	2	2	0	1	3	2	2	3	11	1	2	2	2	7
2	3	L	1	64	3	2	1	2	1	6	2	2	2	5	17	3	2	2	2	9
2	3	L	2	53	3	6	10	10	0	6	7	6	5	6	30	2	6	7	1	16
2	3	H	1	35	10	5	5	5	0	4	1	5	1	4	15	3	1	1	1	6
1	3	H	2	45	7	3	5	5	0	2	5	2	4	2	15	2	2	4	4	12
1	3	H	2	45	7	3	5	5	0	2	5	2	4	2	15	2	2	4	4	12
2	3	H	2	52	7	5	4	5	1	4	4	5	5	5	23	5	5	5	5	20
2	3	H	2	46	6	3	4	4	0	5	4	4	3	3	19	2	2	2	3	9
2	2	H	1	52	9	1	1	1	0	4	3	5	6	5	23	3	2	2	5	12
2	3	H	2	51	5	5	6	6	0	5	3	2	3	3	16	2	2	2	2	8
2	3	L	2	53	5	5	5	5	0	4	3	5	4	4	20	4	3	5	2	14
1	3	H	2	69	4	2	1	1	0	6	3	3	3	4	19	3	2	2	2	9
2	3	H	2	44	10	3	5	5	0	5	5	6	4	5	25	4	2	5	2	13
2	3	H	2	46	3	3	2	2	0	6	4	3	3	3	19	3	3	3	5	14
2	3	H	2	39	5	8	3	3	0	4	3	2	2	2	13	2	2	2	2	8
2	3	H	2	52	8	8	5	5	0	6	6	6	6	6	30	6	4	6	6	22
2	1	H	2	25	6	7	5	5	0	3	1	1	1	1	7	1	1	1	2	5
2	3	H	2	43	3	6	4	5	1	3	1	2	2	3	11	2	2	2	2	8
2	3	H	1	45	8	1	5	5	0	5	4	4	4	3	20	2	2	2	2	8
2	3	L	2	64	3	6	5	5	0	2	2	3	3	3	13	2	2	3	2	9
1	3	H	2	71	5	3	3	5	2	4	4	3	4	3	18	4	2	2	4	12
1	3	H	2	69	5	5	6	7	1	2	2	2	2	4	12	2	2	2	2	8
1	3	L	2	69	3	3	3	3	0	5	5	4	2	3	19	3	3	3	2	11
1	3	H	2	27	9	7	6	5	-1	3	3	3	4	3	16	3	3	5	3	14
2	3	H	2	24	10	10	8	6	-2	4	1	3	2	4	14	1	1	1	1	4
2	3	H	2	44	10	3	5	5	0	4	3	4	3	3	17	2	2	2	2	8
2	3	H	1	40	6	5	5	8	3	4	2	3	5	5	19	2	2	2	1	7
1	1	H	2	53	5	3	5	5	0	5	3	3	3	2	16	5	4	5	5	19
2	2	L	2	54	2	1	0	0	0	6	5	4	4	4	23	4	4	4	4	16
2	3	H	2	47	8	8	5	5	0	2	2	1	1	2	8	1	1	5	5	12
2	3	H	2	41	5	2	2	2	0	6	6	6	4	6	28	5	2	2	5	14
2	3	H	1	34	5	3	2	2	0	3	3	3	4	5	18	4	3	3	5	15
1	1	H	2	25	4	5	3	3	0	4	5	4	4	5	22	4	6	3	5	18
1	3	H	2	48	6	1	5	7	2	2	2	2	2	2	10	2	2	2	3	9
2	3	H	2	42	8	5	8	8	0	4	3	3	2	2	14	2	2	2	2	8
2	3	L	2	70	3	3	2	2	0	5	4	4	4	3	20	4	4	4	4	16
2	1	L	2	40	5	2	0	0	0	4	4	4	4	4	20	4	4	4	4	16
2	1	H	2	54	10	10	5	7	2	3	3	1	1	1	9	1	1	1	4	7
1	3	H	2	27	10	0	0	0	0	4	4	4	4	4	20	4	4	4	4	16
2	3	H	2	64	3	2	1	2	1	3	2	2	5	2	14	2	2	2	4	10
1	3	H	2	41	5	1	3	3	0	3	3	5	3	5	19	3	3	3	3	12
2	3	L	2	73	1	2	0	0	0	4	6	7	6	6	29	6	6	6	4	22
2	2	H	2	43	8	5	5	6	1	4	3	2	1	1	11	1	1	2	1	5
2	3	H	1	46	6	3	5	5	0	4	4	4	3	4	19	3	3	4	3	13
2	3	L	2	52	10	10	5	7	2	4	2	2	1	3	12	2	1	2	4	9
2	3	H	2	23	6	3	3	3	0	5	6	5	5	6	27	5	3	6	5	19
2	3	H	2	22	7	5	5	5	0	3	3	4	3	5	18	2	4	3	6	15
2	3	H	2	42	8	5	1	1	0	2	2	3	2	4	13	2	2	2	2	8
1	3	H	2	45	8	5	7	7	0	3	2	2	6	6	19	3	3	6	6	18
1	3	H	2	42	8	5	7	8	1	3	2	1	1	1	8	1	1	1	1	4
2	1	H	2	24	4	4	4	4	0	2	2	2	2	4	12	2	2	2	2	8
2	3	H	2	58	7	4	2	3	1	6	7	5	2	5	25	4	3	2	2	11
1	1	H	2	33	4	2	2	3	1	5	3	2	5	2	17	4	3	3	7	17
2	3	H	1	45	8	7	5	5	0	4	4	4	4	4	20	4	4	4	4	16
1	1	H	2	43	5	2	1	1	0	3	2	2	2	3	12	2	2	2	2	8
2	1	H	2	39	6	4	4	4	0	3	2	2	2	2	11	1	2	2	2	7
2	3	H	1	51	6	7	5	5	0	5	4	5	4	5	23	4	4	4	4	16
2	3	L	2	64	10	10	7	5	-2	5	3	3	2	4	17	3	3	5	1	12
1	3	L	2	67	10	10	10	5	-5	2	1	1	1	4	9	4	4	4	2	14
2	3	L	2	52	8	3	2	3	1	3	2	2	2	2	11	2	2	2	2	8
1	1	H	2	21	9	2	3	3	0	3	2	3	2	4	14	1	2	5	2	10
2	3	H	1	50	7	3	3	3	0	2	2	3	2	4	13	5	2	1	1	9
2	3	L	2	67	10	10	5	5	0	2	3	3	2	2	12	2	3	2	2	9
2	1	H	2	47	7	3	1	1	0	2	3	3	3	5	16	4	4	4	5	17
2	3	L	2	50	5	5	5	5	0	3	3	3	5	4	18	3	2	3	3	11
2	3	L	1	68	8	8	5	5	0	6	2	2	2	2	14	2	2	2	2	8
2	3	L	2	53	2	2	2	2	0	4	3	3	5	5	20	5	4	3	3	15
2	3	H	2	67	0	0	0	0	0	1	7	7	7	7	29	7	7	7	7	28
2	3	L	2	69	4	3	1	1	0	2	2	4	4	2	14	2	4	6	4	16
2	3	L	2	72	10	10	7	10	3	7	7	7	7	7	35	7	6	7	1	21
2	3	L	2	66	10	10	10	10	0	6	6	6	6	6	30	5	4	6	3	18
2	3	H	2	50	2	1	2	2	0	4	3	3	3	3	16	3	3	3	4	13
1	3	H	2	53	5	2	1	2	1	3	3	3	3	3	15	3	3	3	3	12
2	1	H	2	50	5	4	4	4	0	4	4	4	4	4	20	4	4	4	4	16
1	3	H	2	46	6	3	7	7	0	4	3	3	3	3	16	2	3	3	3	11
2	1	H	2	20	7	6	5	5	0	4	2	4	4	3	17	2	1	1	2	6
2	3	H	2	68	5	5	5	5	0	4	3	3	3	5	18	3	2	2	2	9
2	3	H	2	50	5	5	3	2	-1	6	5	4	5	5	25	4	4	4	4	16
2	3	H	1	36	7	2	10	5	-5	2	2	2	2	2	10	1	3	1	1	6
2	1	H	2	40	8	6	6	6	0	4	3	3	2	3	15	4	3	2	4	13
2	1	H	2	39	8	2	3	3	0	4	1	1	1	1	8	1	1	1	4	7
2	1	H	2	48	5	2	1	1	0	4	4	4	5	5	22	4	4	4	5	17
1	3	H	1	64	10	10	10	10	0	2	2	2	2	2	10	2	2	2	2	8
2	3	H	1	51	6	5	4	6	2	4	4	5	5	5	23	4	3	5	6	18
2	3	H	2	39	4	8	3	3	0	5	3	3	3	3	17	3	3	3	3	12
2	3	L	2	67	4	4	4	4	0	5	4	2	1	3	15	2	1	2	2	7
1	3	H	2	57	5	5	5	5	0	6	6	6	6	6	30	7	6	6	6	25
2	3	H	2	42	6	5	5	5	0	5	4	4	4	4	21	3	4	5	4	16
1	3	L	2	39	10	10	10	10	0	7	7	7	7	7	35	7	7	7	7	28
1	1	H	2	42	2	1	1	1	0	3	5	3	5	5	21	3	4	3	5	15
2	2	H	2	39	10	5	8	8	0	3	1	1	1	1	7	1	1	1	1	4
2	3	L	2	65	10	10	5	8	3	7	3	3	3	2	18	2	3	2	2	9
2	3	H	1	53	7	5	2	3	1	4	4	3	3	3	17	3	3	3	3	12
2	3	H	2	68	8	3	4	6	2	4	3	2	7	7	23	4	4	3	4	15
2	3	H	2	45	10	7	6	6	0	3	3	1	6	5	18	1	1	6	6	14
1	3	H	2	55	8	2	5	5	0	6	6	6	6	6	30	5	5	5	4	19
1	1	H	2	45	5	5	2	2	0	4	2	2	2	3	13	2	1	2	2	7
2	3	H	2	58	7	4	2	2	0	4	4	4	5	5	22	4	3	3	4	14
2	2	H	2	55	8	10	5	5	0	6	2	2	2	2	14	2	2	2	2	8
2	3	H	1	48	9	6	5	5	0	5	4	4	4	4	21	4	5	4	4	17
2	3	H	1	73	3	2	1	2	1	6	3	4	4	2	19	4	3	1	2	10
2	3	H	1	32	6	4	4	6	2	3	3	5	4	3	18	3	3	5	5	16
2	2	H	2	50	5	6	7	7	0	4	2	2	4	4	16	3	3	3	3	12
2	3	H	2	44	7	5	5	5	0	5	4	3	4	4	20	4	4	4	5	17
1	3	L	2	50	10	10	4	3	-1	5	5	5	6	4	25	4	5	6	6	21
2	3	L	2	38	3	6	2	3	1	5	5	6	6	6	28	4	4	5	5	18
1	3	H	2	68	5	2	3	3	0	5	3	5	5	5	23	5	5	5	5	20
2	1	H	2	58	10	7	3	3	0	7	4	3	3	5	22	4	2	5	4	15
2	3	H	2	44	5	2	6	6	0	7	7	7	7	7	35	7	6	7	7	27
1	3	L	2	72	6	4	3	3	0	4	3	3	1	3	14	2	1	1	1	5
2	2	H	1	56	10	1	3	2	-1	4	2	2	6	4	18	4	4	3	4	15
2	3	H	1	40	7	2	8	6	-2	1	2	1	5	3	12	1	1	5	1	8
2	3	H	2	41	5	3	7	7	0	2	2	2	2	2	10	2	2	2	2	8
2	1	H	2	32	6	3	1	1	0	2	2	2	2	2	10	2	2	2	2	8
2	2	L	2	42	7	5	10	10	0	3	3	2	6	2	16	1	1	1	1	4
2	3	H	2	76	10	10	5	5	0	4	2	6	2	6	20	4	4	4	4	16
2	1	H	2	43	9	9	5	7	2	1	1	7	1	7	17	1	1	5	1	8
2	1	H	2	41	5	3	5	6	1	4	2	1	1	2	10	1	1	1	1	4
2	1	H	2	27	7	5	1	1	0	3	2	3	1	5	14	1	1	1	1	4
1	3	H	2	38	9	8	7	7	0	5	3	3	5	4	20	4	3	3	3	13
2	1	H	2	54	6	6	2	2	0	4	4	4	4	4	20	4	4	4	4	16
2	3	H	2	40	7	6	6	6	0	4	4	4	4	6	22	4	4	4	4	16
2	3	H	2	53	9	5	0	2	2	4	2	4	4	4	18	4	4	3	3	14
2	3	H	2	30	8	5	8	8	0	2	1	3	5	5	16	1	4	6	6	17
2	3	H	1	37	7	2	6	7	1	6	2	3	3	3	17	3	3	3	2	11
1	1	H	2	32	5	2	2	2	0	2	1	1	1	2	7	1	1	1	1	4
2	3	H	2	53	10	10	10	10	0	2	1	1	1	1	6	1	1	1	1	4
2	2	H	2	37	6	3	2	3	1	2	2	2	5	4	15	4	3	2	2	11
2	4	H	2	44	7	4	4	4	0	4	3	3	3	3	16	3	3	3	3	12
2	3	H	2	63	10	8	10	8	-2	2	2	1	4	4	13	2	2	6	2	12
1	3	H	2	72	2	1	1	1	0	4	3	4	5	4	20	4	3	4	5	16
2	4	H	2	57	4	1	2	3	1	6	6	4	7	7	30	6	3	3	7	19
2	1	H	2	40	10	7	10	10	0	4	3	3	2	4	16	3	2	3	2	10
2	3	H	2	58	4	10	4	6	2	5	4	4	6	5	24	3	3	4	4	14
2	2	H	1	34	6	1	1	1	0	4	1	4	3	4	16	4	1	1	4	10
2	1	H	2	23	4	3	4	4	0	5	3	5	6	5	24	4	4	5	3	16
2	3	H	2	47	6	5	10	10	0	2	2	2	2	5	13	2	2	2	3	9
1	2	H	2	50	6	3	6	6	0	4	4	4	3	4	19	2	2	3	2	9
2	3	H	1	43	10	8	10	10	0	2	2	2	2	2	10	2	2	6	6	16
2	3	L	2	83	9	10	10	10	0	6	7	5	5	5	28	4	2	7	2	15
1	3	H	2	34	7	4	3	3	0	4	2	2	2	2	12	2	2	1	1	6
2	1	H	2	42	2	5	1	1	0	2	1	1	2	2	8	2	1	1	2	6
2	3	H	2	61	9	9	2	8	6	2	1	1	1	1	6	1	1	1	1	4
2	1	H	2	60	6	6	3	3	0	1	5	5	5	4	20	3	3	1	4	11
2	3	L	2	72	10	10	10	10	0	6	4	4	3	5	22	4	6	3	4	17
1	1	H	2	43	5	5	0	0	0	3	5	3	5	3	19	3	3	3	3	12
2	3	H	2	34	7	8	3	6	3	4	4	3	5	5	21	2	1	2	1	6
2	3	H	2	42	10	10	10	10	0	4	4	3	3	3	17	2	2	1	1	6
2	2	H	2	55	10	7	3	3	0	4	4	4	3	4	19	4	4	4	5	17
2	3	H	2	33	6	5	6	6	0	1	1	1	1	1	5	1	1	1	1	4
2	1	H	2	41	6	5	2	2	0	2	1	1	1	5	10	1	2	2	4	9
2	2	H	2	34	6	3	1	1	0	3	2	2	3	1	11	2	1	1	2	6
2	3	H	2	61	8	3	5	5	0	4	4	4	4	4	20	4	4	4	4	16
2	3	L	2	71	5	5	5	5	0	3	3	3	5	4	18	4	3	4	4	15
2	3	L	2	56	10	10	10	10	0	6	6	6	6	6	30	6	6	6	6	24
2	1	H	2	33	7	7	5	7	2	4	3	3	4	4	18	3	3	3	4	13
2	3	H	2	50	10	10	10	10	0	4	5	4	7	7	27	7	7	7	7	28
2	2	H	2	43	4	4	5	5	0	7	2	2	2	2	15	2	2	2	2	8
2	1	H	2	70	2	2	1	3	2	4	4	5	4	5	22	4	4	4	4	16
2	3	L	2	73	8	5	5	5	0	4	4	4	4	4	20	4	4	4	4	16
2	2	H	2	53	8	8	4	7	3	2	2	2	2	2	10	2	2	2	2	8
2	3	L	2	80	4	0	0	2	2	4	4	4	2	4	18	2	2	2	2	8
2	3	L	2	60	5	2	2	2	0	4	4	4	4	4	20	4	4	4	4	16
2	2	H	2	43	2	3	1	1	0	2	2	2	2	3	11	1	2	1	3	7
2	2	H	2	40	4	1	1	1	0	4	1	1	5	6	17	1	1	1	1	4
2	3	H	1	48	4	4	5	6	1	4	4	4	4	4	20	4	4	4	4	16
2	3	H	1	34	8	7	5	5	0	3	2	3	5	3	16	1	1	1	1	4
1	1	H	2	88	3	5	2	2	0	2	2	2	2	2	10	2	2	2	2	8
2	3	H	2	36	6	6	5	6	1	6	4	4	3	4	21	3	3	3	2	11
2	3	H	1	47	6	5	5	5	0	6	5	5	5	5	26	6	6	5	5	22
2	1	H	2	29	3	5	3	3	0	3	3	2	3	3	14	2	2	3	3	10
2	1	L	2	55	2	1	1	1	0	4	5	4	4	4	21	3	1	3	5	12
2	3	L	2	62	1	2	2	2	0	7	7	6	6	6	32	7	6	6	6	25
2	3	H	2	50	5	6	3	2	-1	3	3	3	3	3	15	2	2	2	2	8
2	3	H	2	53	10	3	5	5	0	6	6	6	6	6	30	6	6	4	4	20
2	1	H	2	55	6	3	3	5	2	3	3	3	2	2	13	2	2	3	2	9
2	3	H	2	43	9	6	8	9	1	4	2	4	2	2	14	2	2	4	2	10
2	2	H	1	45	5	7	5	5	0	4	3	3	3	3	16	3	3	3	3	12
2	3	L	1	54	8	3	2	2	0	6	5	5	6	3	25	3	3	5	2	13
2	3	H	1	67	8	5	2	2	0	6	4	2	2	2	16	2	2	2	2	8
2	3	H	2	64	9	10	8	8	0	5	3	3	3	5	19	2	3	2	2	9
2	2	H	1	47	7	6	6	6	0	5	5	5	5	5	25	5	5	5	5	20
2	1	H	1	38	7	4	4	5	1	3	3	4	3	3	16	3	3	3	3	12
2	3	H	2	58	7	3	10	10	0	5	4	4	4	4	21	3	3	3	3	12
2	3	L	2	61	9	9	8	6	-2	5	5	5	5	5	25	5	5	5	5	20
2	3	L	2	70	5	6	0	0	0	2	2	5	5	5	19	4	4	4	5	17
1	1	H	2	25	4	5	0	1	1	4	2	2	2	2	12	2	2	2	2	8
2	1	H	2	23	4	3	2	2	0	3	3	2	2	3	13	2	2	2	2	8
2	3	H	2	34	10	7	5	7	2	6	2	5	3	5	21	4	4	2	2	12
2	1	H	2	43	5	10	6	6	0	5	5	5	5	5	25	5	5	5	5	20
2	3	H	2	66	2	2	2	2	0	5	5	5	5	4	24	4	4	4	3	15
2	3	H	2	51	5	5	3	3	0	4	3	5	5	4	21	3	3	3	3	12
2	3	H	2	68	4	4	7	5	-2	2	2	2	2	1	9	2	2	2	2	8
2	3	H	2	46	8	7	5	5	0	3	3	3	3	4	16	3	3	5	4	15
2	1	H	2	44	6	6	5	5	0	4	3	3	3	1	14	1	1	1	1	4
2	3	H	2	46	7	8	10	10	0	4	3	3	5	4	19	3	2	5	6	16
1	1	H	1	23	6	3	3	3	0	4	3	3	4	5	19	3	4	3	4	14
2	3	H	2	57	10	5	5	5	0	3	2	4	5	3	17	2	2	5	2	11
2	1	H	2	45	7	5	5	5	0	2	2	2	2	2	10	2	2	2	2	8
2	1	H	2	30	10	5	0	5	5	7	4	7	4	5	27	4	7	4	4	19
2	1	H	2	43	5	6	5	4	-1	5	6	5	6	6	28	5	5	5	5	20
1	3	H	2	62	3	2	2	10	8	6	6	6	6	6	30	6	6	6	6	24
1	1	H	2	36	6	4	4	4	0	4	4	4	4	4	20	4	4	4	4	16
2	1	H	2	56	5	2	1	1	0	3	3	3	3	5	17	3	3	3	3	12
1	1	H	2	42	6	3	4	4	0	4	4	4	4	2	18	3	5	5	6	19
2	1	H	2	46	3	2	3	2	-1	3	1	1	5	3	13	1	1	1	5	8
2	3	H	1	50	10	10	10	10	0	2	2	2	2	2	10	1	1	1	2	5
2	3	H	2	45	6	4	2	5	3	4	5	5	5	5	24	5	4	4	4	17
2	2	H	1	59	10	3	8	6	-2	4	4	4	4	4	20	3	3	3	3	12
2	1	H	1	46	7	8	6	5	-1	3	3	4	5	6	21	4	2	3	7	16
2	1	H	2	24	3	7	7	7	0	4	2	1	1	3	11	1	1	1	4	7
2	3	H	2	50	6	3	5	5	0	4	2	2	6	6	20	4	3	6	4	17
2	1	H	1	24	7	7	5	5	0	2	2	2	2	2	10	2	2	2	2	8
2	3	L	2	58	9	7	10	10	0	7	6	6	6	7	32	6	7	7	6	26
2	1	H	2	47	5	5	4	4	0	3	3	3	4	3	16	3	3	5	4	15
2	1	H	2	36	7	5	5	5	0	2	2	2	2	2	10	2	2	5	2	11
2	1	H	2	37	6	2	2	8	6	5	5	5	5	5	25	3	5	5	5	18
1	3	H	2	72	7	4	5	6	1	2	2	2	2	3	11	3	3	3	2	11
2	3	H	2	46	10	9	4	4	0	4	4	4	4	4	20	4	3	5	4	16
2	1	H	2	51	5	5	2	2	0	3	3	3	2	3	14	3	3	3	3	12
2	3	H	1	55	10	1	5	5	0	1	1	1	1	1	5	1	1	1	1	4
1	1	H	2	66	7	8	10	10	0	1	1	1	1	1	5	1	1	1	1	4
1	1	H	2	48	2	2	1	2	1	4	4	4	3	4	19	4	3	3	3	13
2	1	H	2	57	5	5	0	1	1	3	3	3	3	2	14	2	2	2	4	10
2	1	H	2	47	6	5	6	6	0	4	4	4	4	1	17	1	1	1	4	7
2	3	H	2	43	5	5	4	5	1	4	3	4	3	3	17	2	3	3	3	11
2	1	H	2	33	2	3	1	1	0	5	4	3	5	4	21	4	4	4	5	17
2	3	H	2	68	10	5	5	5	0	2	2	3	2	3	12	2	2	2	2	8
2	1	H	2	42	8	5	3	3	0	5	5	5	7	6	28	5	5	6	7	23
2	1	H	2	32	6	7	3	3	0	3	1	3	3	1	11	1	1	1	4	7
2	3	H	2	41	10	5	10	10	0	4	5	5	5	5	24	4	4	5	4	17
2	3	H	2	47	8	6	7	7	0	4	4	4	4	4	20	4	4	4	4	16
2	1	H	1	38	7	7	4	6	2	4	3	5	1	4	17	2	2	5	4	13
2	1	H	2	42	7	5	0	3	3	1	1	2	1	2	7	1	1	1	1	4
2	1	H	2	25	7	7	2	3	1	4	2	1	1	4	12	1	1	1	1	4
1	1	H	2	24	10	6	8	10	2	2	1	5	1	5	14	1	1	1	1	4
2	1	H	2	42	0	1	2	2	0	4	4	4	4	4	20	4	4	4	4	16
2	1	H	2	38	6	6	5	5	0	4	3	4	3	3	17	3	2	2	3	10
2	4	H	2	44	8	9	10	9	-1	2	2	2	2	3	11	3	2	4	1	10
2	1	H	2	48	4	3	0	0	0	4	2	4	4	2	16	2	2	2	4	10
2	1	H	2	42	9	5	4	4	0	3	3	3	3	3	15	3	3	3	3	12
2	3	L	2	53	10	5	10	10	0	2	2	2	5	5	16	3	2	2	1	8
1	3	H	2	42	8	3	6	6	0	2	3	3	3	5	16	3	3	2	2	10
1	2	L	2	47	10	10	10	5	-5	7	6	7	7	7	34	7	1	7	1	16
1	1	H	2	24	10	10	0	0	0	6	6	6	6	6	30	6	6	6	6	24
1	3	H	2	45	10	6	3	3	0	4	4	4	4	4	20	4	4	4	4	16
1	3	L	2	46	10	5	0	0	0	5	4	5	4	5	23	7	5	6	6	24
1	3	H	2	48	5	2	2	2	0	2	2	2	2	2	10	2	2	2	2	8
1	2	H	2	51	10	1	1	6	5	5	3	3	2	6	19	1	1	1	1	4
1	3	L	1	56	2	1	1	1	0	3	2	2	2	3	12	2	2	2	2	8
1	1	H	2	60	9	5	5	5	0	2	2	3	2	5	14	3	2	5	2	12
1	2	H	2	58	6	7	4	4	0	3	2	2	5	3	15	2	2	2	1	7
1	3	H	2	47	3	1	4	5	1	3	2	2	1	2	10	1	1	1	1	4
1	1	H	2	54	5	2	1	1	0	3	3	3	3	3	15	3	3	3	3	12
1	1	H	2	71	6	5	8	8	0	4	4	2	4	2	16	2	2	4	2	10
2	1	H	2	57	3	2	1	1	0	4	3	3	3	3	16	3	2	2	5	12
1	3	H	1	43	10	10	10	10	0	2	2	6	2	5	17	2	2	2	2	8
2	1	H	2	43	3	1	2	2	0	3	2	2	2	2	11	2	1	1	1	5
1	2	H	2	46	3	3	4	4	0	3	2	2	2	2	11	2	2	3	3	10
1	3	H	2	53	8	6	6	6	0	4	3	3	3	3	16	2	2	2	2	8
1	3	L	2	38	10	5	4	2	-2	6	7	7	1	5	26	4	1	6	1	12
1	1	H	2	53	1	1	1	1	0	7	6	6	6	6	31	4	2	2	2	10
1	3	H	2	53	10	9	10	9	-1	5	4	4	3	3	19	2	2	3	3	10
1	3	H	2	57	3	3	3	3	0	3	2	2	2	2	11	2	2	2	2	8
2	3	H	2	53	1	1	1	1	0	2	1	2	1	2	8	1	1	1	1	4
1	3	H	2	41	10	5	10	10	0	7	2	7	3	3	22	3	2	7	3	15
2	3	L	2	50	6	6	3	3	0	3	2	2	2	2	11	2	2	2	2	8
2	3	H	2	24	6	5	3	3	0	4	4	3	4	5	20	3	3	3	5	14
1	3	H	1	46	8	8	7	7	0	2	2	2	2	5	13	1	1	1	1	4
2	1	H	1	50	8	4	1	1	0	3	2	3	2	2	12	2	2	3	4	11
1	3	H	2	62	8	6	5	5	0	4	4	5	6	6	25	5	4	5	5	19
1	3	H	1	65	6	4	5	5	0	5	4	3	5	4	21	4	4	5	6	19
2	1	H	2	33	7	8	5	6	1	4	4	1	1	1	11	1	2	1	1	5
2	3	H	1	52	6	3	5	5	0	5	3	1	5	4	18	3	2	3	2	10
2	3	H	2	48	5	5	2	2	0	5	3	3	3	3	17	3	3	3	3	12
2	1	H	1	47	6	6	5	8	3	4	4	3	3	4	18	3	3	2	2	10
1	1	H	2	52	7	6	3	3	0	4	2	2	4	2	14	2	2	2	2	8
1	1	H	2	56	5	4	4	4	0	3	4	3	4	5	19	5	4	3	2	14
2	1	H	2	44	2	3	1	3	2	2	2	2	5	3	14	2	2	2	5	11
1	3	H	2	53	4	3	3	3	0	5	3	3	4	3	18	4	4	5	4	17
1	1	H	2	55	8	5	5	5	0	6	1	1	1	1	10	1	1	1	1	4
1	3	H	1	42	8	6	5	5	0	3	3	1	1	2	10	1	1	1	1	4
1	1	H	2	57	3	3	3	3	0	3	4	4	5	5	21	4	3	4	5	16
1	1	H	2	53	5	5	3	7	4	5	4	4	4	5	22	4	4	6	4	18
2	1	H	2	43	2	4	1	1	0	3	2	2	2	1	10	1	1	1	1	4
2	3	L	1	60	10	10	1	1	0	6	6	6	6	6	30	6	4	7	4	21
2	3	H	2	54	10	10	10	10	0	2	3	2	4	4	15	3	2	4	4	13
2	3	H	2	48	8	6	7	6	-1	4	3	4	3	3	17	3	3	3	6	15
2	3	L	1	56	6	6	6	6	0	6	6	6	4	6	28	2	2	2	2	8
2	1	H	2	55	3	1	3	3	0	5	3	2	2	2	14	2	2	2	2	8
1	3	H	1	29	7	7	5	5	0	6	5	6	5	4	26	4	4	6	5	19
1	1	H	2	55	5	2	5	5	0	1	2	2	4	4	13	2	2	5	4	13
2	3	H	2	57	10	10	10	10	0	5	2	2	2	2	13	2	2	6	1	11
2	1	H	2	53	8	7	6	5	-1	4	2	2	2	2	12	2	2	2	2	8
2	3	H	2	58	10	10	10	6	-4	6	6	6	4	5	27	4	4	4	4	16
1	3	H	2	60	7	5	7	5	-2	5	5	5	6	6	27	4	5	4	4	17
2	3	H	2	37	7	6	7	7	0	4	4	4	4	4	20	4	4	4	4	16
2	3	H	2	40	7	5	10	3	-7	3	2	2	2	3	12	1	1	1	1	4
1	3	H	2	46	7	8	10	10	0	3	2	2	1	3	11	2	2	1	2	7
1	1	H	2	50	5	6	3	5	2	3	3	5	1	4	16	1	2	1	3	7
2	1	H	2	37	7	7	5	6	1	4	3	4	3	3	17	2	3	2	3	10
2	1	H	2	41	7	10	5	5	0	4	3	3	3	4	17	4	4	4	4	16
1	3	H	2	42	7	4	5	5	0	3	4	4	3	5	19	4	4	4	3	15
2	1	H	2	46	9	8	3	3	0	4	3	3	5	5	20	3	3	3	3	12
2	1	H	2	49	5	5	5	5	0	5	5	4	2	3	19	2	1	1	2	6
1	3	H	2	49	8	4	3	3	0	4	2	4	4	2	16	3	3	4	5	15
2	1	H	2	47	4	5	1	1	0	3	3	3	3	6	18	3	3	3	3	12
2	3	L	2	50	5	7	5	7	2	2	2	2	4	4	14	2	2	1	1	6
2	1	H	1	45	8	8	1	1	0	4	3	3	3	3	16	4	4	3	3	14
2	3	H	2	47	10	9	6	6	0	3	4	3	3	3	16	3	3	3	3	12
2	3	H	1	46	8	5	5	5	0	4	2	2	5	5	18	4	2	2	2	10
1	3	L	2	70	6	3	3	3	0	2	2	2	3	5	14	2	2	2	2	8
2	3	H	2	45	10	6	10	10	0	4	3	3	5	5	20	2	2	2	5	11
1	1	H	2	45	8	8	8	5	-3	1	6	3	3	3	16	1	1	7	3	12
2	3	H	2	45	5	2	1	2	1	4	3	4	4	5	20	3	4	4	4	15
2	1	H	2	53	4	7	5	5	0	4	4	4	4	4	20	4	3	4	4	15
1	3	H	2	28	6	5	5	5	0	4	3	3	2	2	14	2	2	2	2	8
1	3	H	2	45	4	4	4	4	0	6	6	5	5	5	27	4	4	4	5	17
2	1	H	1	22	5	4	0	2	2	3	2	1	6	7	19	1	1	1	5	8
1	3	H	2	21	4	1	3	5	2	5	6	6	5	4	26	5	6	6	7	24
2	3	H	2	25	7	7	5	6	1	6	3	5	2	3	19	3	3	4	3	13
2	2	H	1	50	5	2	5	4	-1	2	1	1	6	6	16	2	2	5	6	15
2	3	L	2	60	8	8	6	8	2	1	1	1	1	2	6	1	1	6	1	9
2	3	H	1	63	8	3	2	2	0	2	3	2	2	3	12	2	2	2	2	8
2	1	H	2	45	3	4	3	3	0	6	6	4	5	5	26	5	5	4	5	19
1	2	H	2	61	7	5	4	4	0	3	3	3	3	3	15	3	3	3	5	14
1	3	H	1	53	7	5	5	5	0	6	6	6	2	3	23	2	2	2	2	8
1	2	H	1	46	9	7	5	5	0	3	3	5	3	3	17	3	2	3	2	10
1	3	H	2	65	8	5	5	5	0	2	2	2	2	2	10	2	2	5	3	12
1	3	H	2	37	10	5	5	5	0	5	5	4	5	4	23	3	1	2	2	8
1	3	H	1	60	9	3	4	5	1	2	3	5	4	5	19	3	3	5	3	14
1	1	H	2	36	10	7	6	7	1	6	7	6	7	6	32	6	6	7	7	26
2	3	H	1	55	9	8	8	10	2	1	1	2	1	1	6	1	1	1	2	5
2	3	H	1	27	3	6	5	5	0	5	4	5	4	5	23	4	2	1	2	9
1	3	H	1	52	8	2	1	1	0	6	5	5	3	2	21	2	2	5	2	11
1	3	H	2	52	10	3	7	7	0	2	5	5	3	2	17	1	1	6	1	9
1	2	H	2	36	6	5	7	7	0	4	2	3	2	4	15	2	3	2	3	10
2	3	H	2	56	6	2	4	4	0	2	2	4	6	5	19	4	2	4	4	14
1	3	H	2	61	8	5	7	7	0	3	3	3	2	2	13	2	2	2	2	8
2	3	H	1	54	5	4	2	3	1	6	4	4	4	4	22	3	3	3	3	12
2	3	H	1	46	8	4	5	5	0	6	4	4	3	4	21	4	2	2	2	10
1	3	H	1	48	8	6	7	8	1	2	2	3	2	6	15	3	3	3	2	11
1	2	H	2	46	5	5	2	3	1	4	4	4	4	4	20	4	4	4	4	16
1	3	H	1	53	10	7	9	9	0	1	1	1	1	1	5	1	1	1	1	4
1	3	H	2	56	7	8	5	6	1	2	3	2	5	4	16	2	2	3	5	12
1	3	H	2	62	8	5	3	5	2	4	4	4	4	5	21	4	4	4	4	16
1	1	H	2	43	5	5	6	6	0	6	2	2	3	2	15	2	2	2	3	9
1	3	H	2	49	5	5	2	2	0	7	7	7	7	7	35	7	7	7	7	28
1	2	H	2	44	10	10	5	5	0	7	7	7	7	7	35	7	7	7	7	28
1	3	H	2	57	7	3	2	5	3	4	3	3	1	1	12	1	1	1	1	4
2	1	H	2	30	3	0	0	0	0	3	3	3	3	3	15	3	3	3	3	12
1	3	H	1	48	8	5	6	6	0	4	2	4	2	3	15	2	3	2	2	9
2	3	H	2	24	7	3	2	5	3	5	3	3	3	3	17	3	6	2	2	13
1	2	H	1	48	10	8	5	6	1	2	2	2	2	2	10	2	1	5	1	9
1	1	H	2	40	5	1	1	1	0	3	1	2	1	5	12	1	1	1	2	5
1	3	H	1	55	10	7	3	3	0	3	3	3	3	3	15	3	3	3	3	12
1	3	H	1	53	10	5	5	5	0	4	4	4	4	4	20	4	4	5	4	17
1	1	H	2	39	7	3	7	8	1	2	2	2	2	6	14	2	2	2	6	12
1	3	H	2	45	7	3	5	5	0	4	3	3	4	4	18	3	3	4	3	13
1	3	H	2	40	7	3	2	2	0	4	2	2	2	4	14	2	2	2	4	10
1	3	H	1	53	8	7	4	6	2	3	3	5	3	3	17	3	3	3	3	12
1	3	H	2	48	3	5	2	3	1	6	5	4	5	5	25	4	4	5	2	15
1	3	H	2	54	5	3	2	3	1	6	6	6	6	6	30	6	6	6	6	24
2	2	H	1	24	7	6	5	5	0	3	1	2	2	2	10	2	2	2	2	8
2	3	H	1	35	7	6	3	3	0	3	3	5	4	6	21	4	4	4	4	16
1	3	L	2	69	8	2	4	4	0	2	2	2	2	2	10	2	2	2	2	8
1	3	H	2	40	10	10	10	10	0	7	7	2	1	7	24	1	1	1	1	4
1	3	H	2	40	7	5	4	7	3	4	4	4	5	3	20	5	5	4	5	19
2	3	H	2	42	6	3	5	7	2	4	1	3	3	3	14	3	3	3	2	11
1	3	L	2	53	5	2	3	3	0	3	3	2	1	3	12	2	1	1	1	5
1	2	H	2	44	5	5	1	1	0	6	4	4	6	4	24	4	4	3	4	15
1	3	L	2	46	7	3	4	4	0	4	3	3	3	3	16	3	3	3	3	12
2	2	H	2	43	5	10	5	3	-2	4	4	4	4	4	20	4	4	4	4	16
1	1	H	2	52	7	2	2	2	0	4	4	4	4	4	20	4	4	4	4	16
1	3	H	2	56	5	5	5	5	0	5	3	3	3	2	16	2	2	2	2	8
1	3	L	1	68	10	2	0	1	1	7	7	7	7	7	35	7	6	7	7	27
1	5	H	2	60	6	3	2	2	0	6	5	5	5	5	26	6	5	4	5	20
1	3	L	2	54	6	4	3	4	1	4	4	4	3	4	19	3	3	3	3	12
1	3	H	2	39	10	10	0	0	0	6	2	5	2	2	17	1	1	1	1	4
2	3	H	2	53	10	2	10	10	0	3	5	5	5	5	23	5	2	5	5	17
1	3	H	1	54	10	8	8	8	0	6	1	6	6	6	25	2	2	2	2	8
1	3	H	2	51	6	2	2	2	0	5	5	5	5	5	25	4	4	4	5	17
2	3	H	2	52	7	7	5	4	-1	3	3	3	2	4	15	3	2	2	2	9
1	3	H	2	67	10	8	5	5	0	2	2	2	2	4	12	4	4	4	4	16
1	3	H	2	45	10	3	10	10	0	6	5	5	1	5	22	1	3	7	1	12
1	3	H	2	50	10	7	3	10	7	6	6	6	6	6	30	6	6	6	6	24
1	3	L	2	68	2	1	1	1	0	2	6	6	6	6	26	4	4	5	5	18
1	1	H	2	42	7	7	7	7	0	5	5	5	2	3	20	1	1	1	1	4
1	3	H	2	30	10	5	7	7	0	4	4	4	4	4	20	4	3	3	3	13
1	3	H	2	50	2	4	6	4	-2	3	3	3	3	5	17	3	2	3	2	10
2	3	L	2	47	10	5	5	5	0	4	4	5	4	5	22	4	4	4	4	16
2	3	H	2	45	7	5	5	5	0	3	2	3	2	6	16	2	2	2	2	8
2	3	H	1	40	8	8	10	5	-5	4	4	4	1	1	14	1	1	1	1	4
2	3	H	2	43	7	5	7	7	0	4	3	4	4	4	19	3	4	4	4	15
2	3	H	2	46	9	5	5	5	0	5	5	3	6	5	24	3	5	5	5	18
1	3	H	2	47	10	8	10	10	0	6	2	2	6	6	22	2	2	2	2	8
1	2	H	1	49	5	2	3	3	0	4	4	4	4	4	20	4	4	4	4	16
2	3	L	2	52	10	8	0	5	5	6	6	5	5	4	26	4	6	6	6	22
1	3	H	2	53	6	7	2	6	4	3	3	3	3	2	14	3	3	5	3	14
1	3	L	2	58	8	5	7	7	0	2	3	3	3	5	16	4	2	2	2	10
2	3	H	2	43	10	3	2	3	1	2	3	2	1	4	12	1	1	1	2	5
1	3	L	2	73	4	4	6	7	1	3	2	2	2	2	11	2	2	2	2	8
1	3	H	2	29	0	1	0	0	0	2	5	7	4	7	25	7	6	4	7	24
1	3	L	2	45	5	5	8	4	-4	4	5	5	6	6	26	6	6	6	6	24
2	3	H	2	23	8	7	7	6	-1	3	4	4	3	4	18	3	3	5	3	14
1	3	H	2	54	9	9	7	7	0	6	2	4	4	4	20	2	1	4	1	8
2	2	H	2	38	8	5	5	5	0	4	3	3	2	4	16	4	4	7	4	19
1	3	H	2	45	7	1	4	5	1	5	3	4	4	6	22	4	3	4	4	15
1	3	H	1	49	10	6	7	8	1	3	3	3	3	5	17	3	3	5	3	14
1	1	H	2	27	7	1	5	7	2	1	1	6	1	3	12	2	1	1	3	7
2	2	H	2	53	6	6	5	5	0	4	3	2	2	2	13	2	2	3	2	9
1	3	H	1	53	9	8	10	10	0	6	7	7	5	6	31	4	5	5	2	16
2	3	H	1	42	3	1	1	2	1	5	1	5	5	7	23	1	1	1	1	4
2	2	H	2	48	10	8	6	7	1	6	5	4	4	5	24	4	2	4	2	12
2	3	H	2	47	10	3	6	6	0	5	4	4	4	4	21	4	4	4	4	16
2	3	H	2	53	10	5	5	5	0	1	1	1	1	1	5	1	1	1	1	4
1	3	H	1	52	10	7	6	8	2	3	5	5	4	4	21	5	5	6	5	21
1	3	L	2	65	2	3	3	3	0	4	4	4	5	5	22	4	4	3	3	14
1	1	H	2	28	7	5	3	3	0	4	3	3	3	3	16	2	3	2	3	10
1	3	H	2	61	6	6	5	5	0	5	5	5	5	5	25	5	4	5	4	18
1	3	H	2	50	9	10	5	5	0	4	2	4	3	3	16	2	1	1	2	6
1	2	H	2	39	10	10	10	10	0	4	1	1	4	1	11	1	1	7	1	10
1	4	H	2	46	10	10	10	10	0	7	7	7	7	7	35	7	7	7	7	28
2	1	H	2	24	8	3	1	2	1	3	2	5	2	3	15	3	3	3	2	11
2	2	H	2	19	7	6	6	7	1	3	2	5	3	3	16	1	1	1	1	4
1	1	H	1	23	2	3	6	4	-2	2	2	2	1	5	12	2	2	2	5	11
1	1	H	2	32	10	8	5	6	1	6	1	5	1	5	18	1	1	1	1	4
2	1	H	2	20	5	6	3	3	0	5	5	5	5	3	23	5	5	5	5	20
2	2	H	1	23	7	3	2	2	0	3	3	2	2	2	12	2	2	2	2	8
1	1	H	2	64	1	5	0	3	3	6	6	5	6	2	25	2	6	5	7	20
2	3	H	2	50	6	3	4	5	1	4	4	4	4	4	20	4	4	4	4	16
1	3	H	2	50	3	3	3	3	0	7	7	7	7	6	34	7	7	7	4	25
1	3	L	2	55	5	2	2	2	0	5	5	5	5	5	25	5	5	5	5	20
1	2	H	2	31	7	4	3	5	2	5	5	6	5	5	26	4	4	6	5	19
1	3	H	2	56	8	2	3	3	0	4	4	4	4	4	20	3	3	4	4	14
1	2	H	2	50	5	10	6	8	2	3	4	4	3	4	18	3	3	3	3	12
2	2	H	2	30	7	5	5	5	0	4	4	4	4	4	20	4	4	4	4	16
1	3	H	1	25	10	10	10	10	0	7	7	7	7	7	35	7	7	7	7	28
1	3	H	1	50	7	2	1	1	0	3	3	3	3	3	15	3	3	3	3	12
2	3	H	1	25	9	5	8	8	0	3	6	5	2	5	21	2	2	7	5	16
2	1	H	2	54	5	1	3	3	0	3	2	1	2	2	10	2	2	2	2	8
2	1	H	2	44	8	5	9	9	0	4	4	4	5	4	21	4	3	5	4	16
1	1	H	2	22	7	6	0	4	4	6	4	4	4	4	22	4	4	4	2	14
2	3	H	2	53	9	5	7	7	0	4	2	4	3	3	16	2	2	2	3	9
2	1	H	2	27	8	6	1	1	0	1	1	1	1	7	11	1	1	6	3	11
2	1	H	2	31	8	6	1	1	0	1	1	1	1	7	11	1	1	6	3	11
2	1	H	2	25	8	6	1	1	0	1	1	1	1	7	11	1	1	6	3	11
2	1	H	2	24	8	6	1	1	0	1	1	1	1	7	11	1	1	6	3	11
2	1	H	2	29	8	6	1	1	0	1	1	1	1	7	11	1	1	6	3	11
2	1	H	2	33	8	6	1	1	0	1	1	1	1	7	11	1	1	6	3	11
2	3	H	2	22	4	7	4	3	-1	3	4	5	4	4	20	3	3	2	4	12
2	1	H	2	23	7	5	1	1	0	1	1	1	1	7	11	1	1	6	3	11
2	1	H	2	34	7	5	1	1	0	1	1	1	1	7	11	1	1	6	3	11
2	1	H	2	28	7	5	1	1	0	1	1	1	1	7	11	1	1	6	3	11
2	1	H	2	26	7	5	1	1	0	1	1	1	1	7	11	1	1	6	3	11
2	1	H	2	32	7	5	1	1	0	1	1	1	1	7	11	1	1	6	3	11
2	1	H	2	27	7	5	1	1	0	1	1	1	1	7	11	1	1	6	3	11
2	3	H	1	57	7	5	5	5	0	4	2	2	2	2	12	2	2	2	2	8
2	1	H	2	26	7	4	1	1	0	1	1	1	1	7	11	1	1	6	3	11
2	1	H	2	29	7	4	1	1	0	1	1	1	1	7	11	1	1	6	3	11
2	1	H	2	24	7	4	1	1	0	1	1	1	1	7	11	1	1	6	3	11
2	1	H	2	33	7	4	1	1	0	1	1	1	1	7	11	1	1	6	3	11
2	1	H	2	28	8	6	1	1	0	1	1	1	1	7	11	1	1	6	3	11
1	1	H	2	47	4	3	1	2	1	5	6	6	6	6	29	5	5	5	5	20
2	1	H	2	34	2	5	2	2	0	3	3	2	3	3	14	2	3	3	4	12
1	3	H	2	55	10	10	5	5	0	5	2	3	2	2	14	2	2	2	2	8
1	3	L	2	70	5	3	2	2	0	4	2	2	2	2	12	2	2	2	2	8
1	2	H	2	28	8	10	8	9	1	4	3	5	2	6	20	2	2	2	1	7
2	3	H	2	27	3	4	1	1	0	6	2	6	6	6	26	3	2	2	5	12
1	3	H	2	23	6	9	2	2	0	5	5	4	5	6	25	5	4	6	6	21
1	3	H	2	58	7	8	5	10	5	5	5	5	4	6	25	4	4	3	4	15
1	2	H	2	25	7	6	2	3	1	4	5	6	5	6	26	3	2	2	5	12
1	3	H	2	34	8	2	2	2	0	4	4	4	5	5	22	4	4	3	4	15
2	1	H	2	27	5	5	3	3	0	2	4	4	5	5	20	4	4	4	4	16
1	1	H	2	35	5	5	3	3	0	4	3	3	3	3	16	3	3	3	3	12
1	1	H	2	27	7	6	7	7	0	7	1	6	1	2	17	1	1	2	3	7
2	1	H	2	20	7	4	3	4	1	2	2	3	3	3	13	2	3	2	5	12
2	2	H	1	50	8	5	5	5	0	6	4	3	5	5	23	4	2	6	5	17
2	1	H	2	19	3	3	1	1	0	4	4	4	4	5	21	4	4	4	4	16
1	1	H	2	21	7	6	3	5	2	4	4	5	5	4	22	2	2	3	5	12
2	3	H	1	53	6	1	5	5	0	3	3	3	3	3	15	3	3	4	3	13
2	3	H	1	53	8	6	5	5	0	4	4	4	4	4	20	4	3	3	4	14
1	3	H	2	52	10	7	7	8	1	4	3	5	3	4	19	2	4	3	2	11
2	3	H	1	53	7	5	7	7	0	5	5	5	5	5	25	5	5	5	5	20
1	1	H	2	31	8	6	2	2	0	3	3	3	3	3	15	3	3	3	3	12
2	1	H	1	20	7	8	6	6	0	5	6	6	5	6	28	6	6	5	7	24
2	2	H	2	18	7	8	6	8	2	5	7	5	5	6	28	6	5	5	6	22
2	1	H	2	21	9	9	6	7	1	6	6	5	7	5	29	6	7	6	5	24
1	2	L	2	18	3	2	3	4	1	3	3	4	5	6	21	3	2	2	2	9
1	1	H	2	28	8	6	7	6	-1	4	3	2	1	1	11	1	1	1	1	4
1	1	H	2	22	4	3	0	0	0	2	2	1	5	5	15	2	5	5	5	17
1	1	H	2	33	6	3	1	1	0	2	2	2	2	6	14	1	1	5	2	9
1	2	H	2	23	5	6	1	1	0	4	3	1	2	2	12	1	2	3	4	10
2	1	H	2	25	7	8	4	3	-1	3	3	3	3	3	15	2	2	2	2	8
2	1	H	2	38	9	5	5	5	0	3	3	3	2	2	13	3	4	2	2	11
1	4	H	2	54	7	7	4	4	0	4	3	2	3	3	15	2	2	3	4	11
1	2	H	2	59	6	3	2	2	0	3	3	3	4	3	16	3	3	3	3	12
1	3	H	2	45	3	3	3	4	1	4	3	3	3	4	17	4	3	3	3	13
2	3	H	1	42	2	2	5	5	0	3	3	3	5	3	17	3	3	3	4	13
2	2	H	2	56	10	10	10	10	0	1	1	1	2	4	9	1	3	7	1	12
2	3	H	2	52	6	6	6	6	0	5	5	5	5	5	25	5	5	5	5	20
1	4	H	2	35	3	10	2	3	1	3	2	2	2	2	11	1	1	1	1	4
2	4	H	2	37	10	5	5	5	0	4	2	2	2	2	12	2	2	2	2	8
2	3	H	2	34	10	6	5	8	3	7	7	7	7	7	35	7	7	7	7	28
2	4	H	2	29	6	5	3	5	2	3	2	6	2	2	15	2	2	2	2	8
1	1	H	2	78	4	6	0	1	1	2	2	2	2	2	10	2	2	2	2	8
1	1	H	2	68	1	3	1	2	1	5	4	4	5	4	22	4	4	4	4	16
2	3	H	2	49	9	5	4	4	0	5	5	4	5	5	24	5	5	5	5	20
1	3	H	1	36	7	7	5	5	0	7	7	7	7	4	32	4	4	7	4	19
2	3	H	2	60	2	0	1	2	1	6	6	4	6	5	27	6	4	4	6	20
1	2	L	2	49	5	4	3	1	-2	4	4	4	3	3	18	3	3	3	3	12
2	3	H	1	52	1	3	10	10	0	6	7	6	7	4	30	4	4	6	7	21
1	3	H	2	52	7	3	3	5	2	3	2	2	2	5	14	2	2	4	3	11
1	1	H	2	54	4	3	1	2	1	2	2	2	5	5	16	2	3	3	6	14
1	3	H	2	57	8	3	5	6	1	3	6	4	5	5	23	6	6	6	5	23
1	2	H	2	55	4	2	2	3	1	4	4	4	3	4	19	3	4	4	4	15
1	3	H	2	45	10	6	5	6	1	3	4	2	2	3	14	2	3	3	3	11
2	3	H	2	43	7	8	9	9	0	3	3	3	2	2	13	2	2	2	1	7
2	1	H	2	58	8	5	5	5	0	3	2	2	2	2	11	2	2	2	2	8
1	1	H	2	65	8	6	3	6	3	3	2	2	1	2	10	1	1	1	1	4
2	2	H	2	49	5	3	3	3	0	4	3	3	3	3	16	3	3	3	2	11
2	3	H	2	56	8	3	4	5	1	3	1	1	1	1	7	1	1	1	3	6
2	3	H	1	58	5	3	3	4	1	5	5	5	5	5	25	4	4	5	4	17
1	1	H	2	24	4	7	2	2	0	4	3	3	4	5	19	2	2	4	5	13
2	1	H	2	27	4	5	1	1	0	1	1	1	1	6	10	1	1	1	3	6
2	1	H	2	28	4	5	1	1	0	1	1	1	1	6	10	1	1	1	3	6
2	1	H	2	31	4	5	1	1	0	1	1	1	1	6	10	1	1	1	3	6
2	1	H	2	30	4	5	1	1	0	1	1	1	1	6	10	1	1	1	3	6
2	1	H	2	25	4	5	1	1	0	1	1	1	1	6	10	1	1	1	3	6
2	1	H	2	33	4	5	1	1	0	1	1	1	1	6	10	1	1	1	3	6
2	1	H	2	27	4	5	1	1	0	1	1	1	1	6	10	1	1	1	3	6
2	1	H	2	35	4	5	1	1	0	1	1	1	1	6	10	1	1	1	3	6
2	1	H	2	29	4	5	1	1	0	1	1	1	1	6	10	1	1	1	3	6
2	1	H	2	24	4	5	1	1	0	1	1	1	1	6	10	1	1	1	3	6
2	1	H	2	32	4	5	1	1	0	1	1	1	1	6	10	1	1	1	3	6
2	1	H	2	23	4	5	1	1	0	1	1	1	1	6	10	1	1	1	3	6
2	2	H	2	70	4	6	1	1	0	4	2	2	2	4	14	2	2	2	2	8
2	2	L	2	68	0	1	1	1	0	6	6	4	6	6	28	6	6	6	6	24
1	2	H	1	62	8	2	1	1	0	3	3	3	3	3	15	3	3	3	3	12
1	2	H	2	25	7	4	3	3	0	3	5	4	4	5	21	5	5	5	5	20
1	2	H	1	67	4	5	5	5	0	4	4	4	4	4	20	4	3	3	3	13
1	2	H	2	47	3	5	3	3	0	4	3	3	5	4	19	2	2	3	2	9
1	2	H	1	68	5	3	3	3	0	3	3	3	3	3	15	3	3	3	3	12
1	2	L	2	74	10	10	10	10	0	5	5	7	6	5	28	2	2	2	2	8
1	3	H	2	60	9	6	3	5	2	2	2	2	2	2	10	2	2	2	2	8
1	3	H	2	20	10	6	4	4	0	1	1	1	1	1	5	1	1	5	2	9
1	3	H	2	21	6	5	5	4	-1	5	4	6	3	4	22	2	3	4	3	12
2	2	L	2	48	3	2	1	1	0	4	3	4	3	4	18	2	2	2	2	8
2	2	L	2	52	6	6	4	5	1	4	4	4	4	4	20	4	4	4	2	14
2	2	L	2	47	10	10	0	0	0	4	7	7	4	1	23	4	4	4	4	16
2	2	L	2	70	4	4	2	2	0	3	2	2	1	2	10	2	2	2	2	8
1	2	H	2	52	5	4	3	4	1	3	3	3	3	5	17	4	4	3	4	15
2	3	L	2	21	7	6	4	5	1	3	3	3	2	2	13	2	2	3	2	9
2	3	L	2	35	10	3	0	1	1	4	5	5	4	4	22	4	4	5	4	17
2	4	H	2	38	3	5	3	3	0	4	3	4	3	6	20	4	3	3	4	14
1	3	L	2	19	0	0	0	0	0	1	7	7	7	7	29	7	7	7	7	28
1	3	H	2	19	6	1	3	3	0	3	2	2	2	1	10	2	1	4	4	11
2	3	H	2	28	6	5	5	5	0	3	3	4	4	5	19	4	4	4	4	16
1	1	H	2	22	6	1	3	4	1	3	3	4	5	5	20	4	4	4	5	17
2	1	H	2	19	6	4	6	6	0	4	2	4	3	4	17	2	2	2	2	8
2	2	L	2	55	8	9	6	5	-1	6	2	4	2	4	18	2	2	2	2	8
1	1	H	2	56	10	5	5	5	0	2	2	2	2	6	14	2	2	2	2	8
2	2	H	2	60	3	5	3	4	1	2	3	4	5	4	18	3	3	3	3	12
1	2	H	1	68	6	4	3	4	1	5	5	4	4	3	21	3	4	4	4	15
2	3	H	2	19	5	8	5	5	0	2	2	4	2	2	12	2	2	2	2	8
2	1	H	2	41	8	5	5	5	0	4	4	4	4	4	20	4	4	4	5	17
2	1	L	2	64	1	0	0	0	0	1	1	1	1	1	5	1	1	1	1	4
1	2	H	2	54	8	5	6	6	0	3	3	3	3	3	15	3	3	2	2	10
2	3	H	2	23	8	5	6	6	0	3	3	2	2	2	12	2	2	4	2	10
2	3	H	2	20	7	6	5	5	0	4	4	4	4	4	20	4	4	4	4	16
1	1	H	2	60	10	6	3	8	5	3	3	3	3	3	15	3	3	3	3	12
1	1	H	2	37	7	3	2	3	1	3	3	3	4	4	17	4	4	4	4	16
2	1	H	2	50	5	3	10	10	0	5	5	5	4	3	22	3	2	2	3	10
2	2	H	2	21	8	9	5	5	0	4	3	4	3	4	18	3	3	2	2	10
2	2	L	2	60	3	4	1	1	0	3	4	4	5	5	21	4	4	4	4	16
2	3	H	2	23	7	7	4	4	0	3	2	3	2	2	12	2	2	2	2	8
2	3	H	2	21	6	7	8	5	-3	2	2	2	2	5	13	3	3	3	7	16
2	3	H	2	22	4	3	4	6	2	4	4	3	3	4	18	3	3	3	4	13
2	2	L	2	29	7	10	5	5	0	1	1	1	1	1	5	1	1	1	1	4
2	3	H	2	20	7	3	2	3	1	4	3	3	3	3	16	3	5	5	5	18
2	1	H	2	58	5	5	5	5	0	4	4	4	4	4	20	4	4	4	4	16
2	3	H	2	48	5	5	5	7	2	6	4	4	4	4	22	4	4	5	4	17
2	3	H	2	23	6	5	7	7	0	3	3	3	3	3	15	3	3	3	2	11
2	3	H	2	35	7	1	0	1	1	4	4	4	4	3	19	3	5	4	3	15
1	2	H	2	57	10	10	10	10	0	2	2	2	1	4	11	1	1	1	1	4
2	1	L	2	49	3	7	1	2	1	4	4	4	4	4	20	4	4	4	4	16
2	1	H	2	23	6	4	3	3	0	3	3	3	3	3	15	3	3	2	2	10
2	2	L	2	60	10	6	6	6	0	4	3	3	3	3	16	2	1	2	1	6
2	1	H	2	53	4	9	2	2	0	5	4	4	4	5	22	2	2	2	4	10
2	3	H	1	21	6	5	6	7	1	2	3	2	3	4	14	3	3	2	2	10
2	2	H	2	20	6	8	5	6	1	3	3	3	3	2	14	2	3	5	3	13
2	1	H	2	38	8	8	9	9	0	2	2	2	2	4	12	2	2	2	2	8
2	3	H	2	21	7	5	5	5	0	3	3	3	5	5	19	4	3	4	3	14
1	1	H	2	39	7	4	1	1	0	5	4	5	3	3	20	2	2	2	3	9
2	3	L	2	38	5	5	3	3	0	5	5	5	5	4	24	4	4	4	4	16
2	3	H	2	53	8	3	5	5	0	6	5	5	5	5	26	5	4	7	5	21
2	2	H	2	59	10	7	5	5	0	2	2	2	2	1	9	1	2	2	1	6
1	4	H	2	21	4	3	2	3	1	2	1	1	2	3	9	2	3	1	3	9
2	2	H	2	24	7	7	6	7	1	6	5	5	6	6	28	5	6	5	5	21
1	3	H	2	27	8	7	7	7	0	6	6	6	6	5	29	5	5	5	6	21
2	3	H	2	22	9	9	9	9	0	7	7	7	7	7	35	7	7	7	7	28
1	2	H	2	59	2	1	0	0	0	4	2	2	2	2	12	2	2	2	2	8
1	2	H	1	33	9	8	8	9	1	7	7	7	7	7	35	7	7	7	7	28
1	2	H	1	79	3	3	3	4	1	2	1	1	1	1	6	1	1	1	1	4
2	3	H	2	40	10	10	10	10	0	6	7	7	6	6	32	6	6	6	6	24
1	1	H	2	46	10	9	9	9	0	6	7	7	7	7	34	7	7	7	7	28
1	3	H	2	56	9	9	9	9	0	6	7	7	6	6	32	7	7	7	7	28
2	3	H	2	26	7	8	6	6	0	5	5	5	5	5	25	5	5	5	5	20
2	2	H	2	46	6	5	5	6	1	5	4	4	4	5	22	4	4	4	3	15
2	3	H	2	18	4	3	3	3	0	5	2	2	2	5	16	3	2	2	5	12
2	1	H	2	53	7	5	4	5	1	4	3	3	6	5	21	4	4	4	4	16
2	2	H	2	29	5	4	4	4	0	4	4	5	4	4	21	4	3	5	6	18
2	2	H	2	59	7	5	4	5	1	4	4	4	4	5	21	5	2	6	2	15
2	2	H	2	28	5	4	3	3	0	4	4	4	3	3	18	3	3	3	5	14
2	3	H	2	19	3	4	3	3	0	2	1	2	1	3	9	1	2	1	5	9
2	2	H	2	27	5	3	2	5	3	4	4	3	1	5	17	1	1	1	4	7
2	3	H	2	31	8	7	10	10	0	4	4	5	3	5	21	4	4	5	4	17
2	2	H	2	35	10	8	5	6	1	1	1	1	1	1	5	1	1	7	1	10
1	1	H	2	25	8	6	4	3	-1	5	5	5	3	6	24	2	2	3	2	9
2	2	H	2	18	4	8	8	4	-4	6	6	5	5	4	26	5	5	6	6	22
1	1	H	2	41	4	4	2	3	1	3	4	5	4	3	19	4	4	4	4	16
2	1	H	2	28	6	3	7	8	1	2	1	1	1	5	10	2	2	1	1	6
2	3	H	2	20	3	6	4	10	6	4	4	2	2	2	14	2	2	2	2	8
1	1	H	2	57	7	3	4	4	0	3	2	2	3	2	12	2	2	3	4	11
2	1	H	2	23	5	5	2	1	-1	5	6	7	7	7	32	7	6	6	7	26
2	2	H	2	64	5	2	4	3	-1	2	2	2	2	2	10	2	2	2	2	8
2	1	H	2	25	3	6	3	2	-1	6	5	6	6	6	29	5	7	5	3	20
1	2	H	2	73	5	1	2	2	0	2	2	2	2	2	10	2	2	2	2	8
2	3	H	2	30	8	4	3	3	0	3	3	3	3	3	15	3	3	3	3	12
2	2	H	2	49	6	5	4	7	3	4	4	4	4	2	18	6	5	4	4	19
1	5	H	2	24	6	8	2	2	0	2	2	5	1	3	13	2	2	3	2	9
1	3	H	2	20	8	7	9	9	0	3	3	4	2	2	14	2	3	4	3	12
2	1	H	2	57	2	3	2	3	1	4	4	4	5	4	21	4	4	4	4	16
2	1	H	2	56	6	7	3	6	3	2	3	3	2	2	12	2	2	2	2	8
2	2	H	2	57	5	5	2	2	0	2	1	1	1	1	6	1	1	1	1	4
1	2	H	1	72	5	10	6	6	0	2	2	1	2	6	13	2	1	1	1	5
2	1	H	2	22	7	7	4	4	0	2	1	4	1	5	13	2	1	4	1	8
2	1	H	2	19	5	7	5	5	0	6	2	3	3	3	17	2	2	2	2	8
2	2	H	2	22	6	4	3	3	0	3	3	3	2	3	14	3	3	1	1	8
2	2	H	2	30	10	8	8	8	0	4	3	4	2	2	15	2	2	2	2	8
2	3	H	2	18	6	6	4	6	2	5	3	3	4	5	20	3	3	3	5	14
2	1	H	2	26	4	5	3	3	0	4	3	3	3	3	16	4	4	4	4	16
2	1	H	2	23	6	5	4	3	-1	5	4	3	4	5	21	3	3	4	4	14
1	1	H	2	40	3	2	2	2	0	3	2	2	5	5	17	6	6	6	7	25
1	2	H	1	49	5	3	2	2	0	3	4	2	2	1	12	4	3	2	2	11
2	3	H	2	24	7	7	7	7	0	3	3	3	1	2	12	1	1	1	1	4
1	3	H	1	36	3	2	2	4	2	5	4	6	2	6	23	5	4	5	6	20
2	1	H	2	50	4	1	0	0	0	4	4	2	2	4	16	2	2	2	2	8
2	2	H	2	54	4	2	1	2	1	4	4	3	3	2	16	3	3	3	2	11
2	2	H	2	58	6	10	5	9	4	4	4	4	4	4	20	3	3	6	2	14
2	1	L	2	18	7	6	3	3	0	7	3	3	3	5	21	1	2	6	6	15
2	2	H	2	22	7	3	7	5	-2	2	2	4	2	2	12	2	2	2	2	8
2	1	H	2	20	5	5	2	3	1	3	3	3	2	5	16	3	3	3	4	13
2	1	H	2	34	5	4	3	3	0	3	3	3	3	3	15	3	3	3	3	12
2	2	H	2	21	5	5	2	3	1	5	3	3	3	3	17	5	4	3	4	16
2	3	H	2	23	6	5	3	3	0	3	3	3	4	6	19	4	4	5	3	16
2	2	H	1	42	7	8	4	3	-1	5	2	2	2	1	12	2	1	1	1	5
2	2	H	2	63	4	2	1	2	1	6	2	2	2	2	14	2	2	2	2	8
1	1	H	2	59	6	1	3	3	0	4	4	4	4	4	20	3	3	2	4	12
1	1	H	2	56	4	5	6	4	-2	2	1	1	1	2	7	2	1	1	1	5
1	1	H	2	56	5	3	3	3	0	3	2	2	2	2	11	2	2	2	5	11
2	2	L	2	67	4	3	2	2	0	4	4	4	4	4	20	4	4	4	4	16
1	2	H	2	41	6	3	3	3	0	4	5	5	5	5	24	5	5	5	5	20
1	2	H	2	60	7	5	3	3	0	3	4	4	4	6	21	4	4	4	4	16
2	1	H	2	59	5	5	5	5	0	4	4	4	4	4	20	4	4	2	2	12
2	1	H	2	56	8	10	5	5	0	3	3	3	3	3	15	3	3	3	2	11
2	2	H	2	20	7	5	6	6	0	4	4	4	5	6	23	4	4	4	5	17
2	5	H	2	48	5	5	5	5	0	4	4	4	4	4	20	4	4	4	4	16
2	3	H	2	71	5	4	2	4	2	4	4	4	4	4	20	4	4	4	4	16
2	3	L	2	67	6	6	6	5	-1	6	3	4	3	4	20	3	3	3	2	11
2	3	H	2	62	8	5	1	1	0	3	3	3	3	2	14	2	2	2	3	9
2	1	L	2	67	10	8	7	8	1	5	2	2	2	2	13	2	3	1	2	8
2	3	L	2	65	4	5	6	5	-1	4	4	2	3	4	17	3	4	4	4	15
2	1	H	2	54	9	6	5	5	0	5	4	5	3	5	22	2	1	1	1	5
2	3	H	2	48	8	4	5	5	0	4	6	5	2	5	22	2	2	2	2	8
2	3	H	2	67	5	3	3	3	0	4	3	3	2	2	14	2	2	2	2	8
2	3	H	2	51	8	6	6	6	0	6	3	5	3	6	23	3	2	2	2	9
2	3	L	2	69	5	1	1	2	1	4	4	4	4	4	20	4	4	4	4	16
2	3	H	2	56	3	3	2	5	3	2	2	4	3	2	13	2	2	2	2	8
1	3	H	2	69	3	1	1	1	0	5	3	5	3	5	21	5	3	3	3	14
1	3	H	2	55	5	3	3	3	0	4	4	4	2	2	16	2	2	2	2	8
1	1	H	2	47	6	4	3	3	0	2	2	2	1	2	9	1	1	1	2	5
2	3	H	1	46	7	2	7	7	0	4	2	4	2	1	13	1	1	1	1	4
2	3	H	2	33	7	3	6	6	0	5	5	5	5	5	25	5	5	5	5	20
1	3	H	2	31	6	3	3	3	0	2	1	1	1	5	10	1	1	1	1	4
2	3	L	2	57	10	10	0	3	3	6	5	5	2	2	20	3	2	2	2	9
2	3	H	2	43	7	5	5	5	0	2	2	2	2	2	10	2	2	2	2	8
2	3	H	2	46	5	8	7	6	-1	3	4	4	4	4	19	4	4	4	4	16
2	3	L	2	55	3	2	1	1	0	4	5	5	4	4	22	4	4	4	4	16
1	3	H	2	53	10	8	8	8	0	2	1	2	2	1	8	2	2	1	1	6
2	3	H	1	35	8	2	6	7	1	4	4	4	4	5	21	4	4	4	4	16
2	3	H	2	55	7	6	8	8	0	4	4	4	3	5	20	4	4	4	3	15
2	3	H	1	53	6	3	6	6	0	3	2	2	2	3	12	5	2	1	2	10
2	3	H	2	50	5	6	6	6	0	4	3	3	3	2	15	2	2	5	4	13
2	3	H	2	60	6	4	3	5	2	4	5	4	4	3	20	4	4	5	4	17
1	3	H	2	40	8	4	4	4	0	4	4	4	4	4	20	4	4	4	4	16
2	2	H	2	35	7	5	5	5	0	4	2	3	5	5	19	3	4	2	2	11
2	3	L	2	70	10	3	5	7	2	4	3	2	2	2	13	2	2	5	4	13
2	3	H	2	56	2	1	0	0	0	5	4	5	3	3	20	3	2	2	2	9
2	3	H	2	51	8	2	2	3	1	5	3	3	2	2	15	2	2	2	5	11
2	3	H	2	44	10	6	5	5	0	5	5	5	5	4	24	3	3	3	5	14
1	3	L	2	71	5	1	1	1	0	3	3	3	3	3	15	3	3	3	3	12
2	3	H	1	47	10	10	10	10	0	2	1	1	1	1	6	1	1	2	2	6
2	3	H	2	41	10	3	3	5	2	3	1	1	1	1	7	1	1	1	1	4
1	3	L	2	57	6	2	0	1	1	1	1	1	1	1	5	1	1	1	1	4
2	3	H	2	42	7	7	10	10	0	4	4	4	3	3	18	3	3	3	3	12
2	3	H	2	67	2	3	2	2	0	2	6	4	4	4	20	4	4	4	4	16
2	3	L	2	73	0	0	0	0	0	1	1	1	1	1	5	2	2	1	2	7
2	3	H	2	60	2	4	1	1	0	4	4	4	4	4	20	4	4	4	4	16
2	3	H	2	67	8	4	5	5	0	3	3	3	3	3	15	3	2	3	2	10
1	3	H	1	68	6	2	1	1	0	5	3	3	5	5	21	3	3	5	5	16
1	3	H	2	47	8	3	4	6	2	2	2	2	2	4	12	2	2	4	3	11
2	3	L	2	64	10	6	7	7	0	2	3	2	1	1	9	1	1	2	1	5
2	3	H	2	48	6	4	7	7	0	3	3	3	3	3	15	2	2	2	2	8
2	3	H	2	68	10	2	1	1	0	3	3	5	3	6	20	5	5	3	5	18
2	2	H	2	51	5	1	1	1	0	3	4	4	4	4	19	4	4	4	4	16
2	3	L	2	54	10	10	10	10	0	6	2	2	2	2	14	2	2	2	2	8
2	3	H	2	40	8	3	3	3	0	4	3	3	3	4	17	3	3	4	3	13
2	3	H	2	51	5	5	3	3	0	1	1	1	1	1	5	1	1	1	1	4
2	3	H	2	51	10	6	3	3	0	6	1	3	1	1	12	1	1	1	1	4
2	1	H	2	47	6	5	5	7	2	4	4	4	4	4	20	4	4	4	4	16
2	3	L	2	69	5	7	5	5	0	2	2	2	2	3	11	2	2	5	2	11
2	3	H	2	58	8	5	1	1	0	4	4	4	4	4	20	4	4	4	4	16
2	3	L	2	60	5	5	5	5	0	2	2	2	2	2	10	2	2	2	2	8
1	3	H	2	67	4	4	3	3	0	2	2	1	2	2	9	1	1	1	1	4
2	3	H	2	48	10	7	10	10	0	3	2	5	4	5	19	3	2	6	4	15
1	3	H	2	61	4	3	5	5	0	5	3	4	3	3	18	3	3	3	4	13
2	3	H	2	61	8	3	3	5	2	6	6	4	5	4	25	5	4	4	4	17
2	3	H	2	60	6	4	2	2	0	2	2	2	2	2	10	2	2	2	2	8
2	3	H	2	65	9	9	6	6	0	5	5	5	5	5	25	5	5	5	5	20
1	3	H	2	68	7	5	3	6	3	4	5	6	6	5	26	5	5	4	5	19
2	3	H	2	51	10	6	5	5	0	4	3	3	3	4	17	3	3	5	4	15
2	3	H	2	58	8	10	5	5	0	2	1	2	1	2	8	1	1	2	2	6
1	3	H	2	72	3	1	3	2	-1	4	2	2	2	2	12	2	2	2	2	8
2	3	H	2	57	2	1	1	1	0	6	5	4	5	5	25	3	5	3	4	15
2	3	H	2	55	9	7	7	7	0	2	2	2	2	5	13	2	2	2	3	9
2	3	H	2	50	9	7	9	7	-2	6	6	6	2	6	26	1	1	6	1	9
2	3	H	2	42	7	5	5	5	0	4	4	4	4	5	21	3	3	3	3	12
2	3	H	2	65	4	6	5	5	0	6	5	5	3	4	23	4	4	3	4	15
2	3	L	2	65	6	6	4	4	0	6	6	6	2	6	26	4	2	2	2	10
1	3	H	2	61	5	5	5	5	0	5	5	5	5	5	25	5	5	5	5	20
2	3	H	2	75	4	3	3	5	2	4	4	3	2	2	15	2	1	3	4	10
2	3	L	2	58	3	2	1	2	1	6	6	6	4	4	26	4	4	4	4	16
2	3	H	1	43	10	10	6	7	1	2	2	3	4	3	14	2	2	2	4	10
2	3	H	2	70	5	2	10	10	0	6	6	5	6	6	29	3	2	5	6	16
2	3	L	2	69	10	10	5	10	5	4	1	5	7	7	24	4	6	4	6	20
2	3	H	2	56	9	8	7	7	0	3	2	2	2	1	10	1	1	2	1	5
2	3	H	2	55	5	3	5	5	0	3	3	3	3	3	15	3	3	3	3	12
2	3	L	2	72	9	6	6	7	1	3	2	3	2	2	12	2	2	6	2	12
2	3	H	2	62	5	6	3	3	0	5	5	5	5	5	25	3	2	4	4	13
2	1	H	2	47	6	4	7	6	-1	4	3	3	2	2	14	2	2	2	3	9
2	3	L	2	66	9	5	5	5	0	6	4	4	4	4	22	4	4	4	4	16
1	3	H	2	53	3	3	3	3	0	5	5	5	5	5	25	4	4	4	4	16
2	3	L	2	69	10	8	7	6	-1	6	2	4	1	5	18	3	1	7	1	12
2	3	H	2	39	7	6	7	7	0	5	3	3	4	4	19	4	4	4	5	17
2	1	L	2	56	7	7	5	5	0	5	5	3	4	4	21	4	4	4	4	16
2	3	H	2	45	6	5	6	5	-1	4	4	4	4	4	20	4	4	4	4	16
1	3	H	2	46	7	7	3	3	0	1	2	2	2	5	12	2	2	2	2	8
2	3	H	2	66	7	5	3	3	0	2	2	2	2	2	10	2	2	2	2	8
2	3	L	2	61	8	5	3	3	0	5	3	4	4	4	20	4	4	4	4	16
1	3	H	1	27	5	3	3	2	-1	1	1	1	2	3	8	2	2	1	1	6
2	3	H	2	41	7	7	6	6	0	5	3	4	4	4	20	3	3	4	3	13
2	3	H	2	38	6	3	1	3	2	1	1	2	1	1	6	1	1	1	1	4
2	3	H	2	45	6	6	3	5	2	2	1	1	1	1	6	1	1	1	1	4
2	3	L	2	65	0	0	0	2	2	4	4	4	4	4	20	4	4	4	4	16
2	3	H	2	58	8	8	6	8	2	5	5	6	5	6	27	6	5	4	3	18
2	3	H	2	39	7	6	6	7	1	6	6	6	6	6	30	6	6	6	6	24
1	3	H	2	26	8	6	6	6	0	3	3	2	5	6	19	3	3	5	5	16
2	3	L	2	63	1	1	0	0	0	5	5	2	2	4	18	4	5	4	4	17
1	3	H	2	40	5	4	7	6	-1	5	4	6	5	6	26	4	4	4	5	17
2	3	L	2	40	10	10	7	7	0	7	7	7	7	7	35	7	7	7	7	28
2	3	L	2	43	10	10	8	8	0	6	5	5	5	6	27	5	4	5	5	19
2	3	L	2	43	10	10	10	10	0	5	5	5	5	5	25	6	6	6	5	23
2	3	H	2	27	7	4	7	7	0	4	3	4	5	5	21	3	2	2	7	14
2	3	L	2	60	5	5	5	5	0	6	4	4	4	4	22	4	4	2	2	12
1	3	L	2	55	4	2	2	2	0	4	4	4	4	4	20	4	4	4	4	16
2	3	H	2	73	9	8	5	5	0	6	2	2	5	4	19	3	3	3	3	12
2	3	H	2	65	6	4	5	5	0	4	4	4	4	4	20	4	4	4	4	16
2	3	H	2	46	8	7	3	4	1	3	1	3	3	2	12	1	1	1	1	4
2	3	H	1	57	7	5	3	5	2	5	4	4	4	5	22	4	4	4	6	18
2	3	H	2	47	10	2	2	3	1	5	4	4	4	3	20	3	3	3	3	12
2	3	H	2	52	3	1	2	2	0	6	5	5	4	4	24	4	4	4	3	15
1	2	H	2	43	6	3	5	5	0	4	4	4	3	3	18	2	2	2	4	10
1	3	H	2	52	10	8	5	5	0	1	1	1	1	1	5	1	1	1	1	4
2	3	L	2	48	9	3	5	10	5	6	2	2	2	2	14	2	2	2	2	8
2	3	L	2	67	7	4	5	5	0	2	2	2	1	2	9	2	1	2	1	6
1	3	L	2	70	6	2	1	1	0	5	3	3	2	3	16	2	2	3	2	9
1	2	H	2	41	8	7	6	6	0	4	4	4	1	1	14	1	1	1	3	6
1	3	L	2	73	2	2	0	2	2	2	1	3	2	3	11	2	1	2	2	7
2	3	L	2	69	0	1	0	1	1	6	2	2	2	1	13	2	7	1	1	11
2	3	H	1	56	4	4	4	5	1	5	3	3	5	2	18	3	2	3	5	13
2	3	L	2	43	10	10	10	8	-2	5	5	5	5	5	25	5	5	5	5	20
2	3	H	2	45	9	5	5	5	0	5	5	5	5	4	24	4	4	4	4	16
2	3	H	2	55	8	3	3	3	0	5	4	2	2	4	17	2	2	2	2	8
2	3	L	2	68	10	6	5	5	0	6	2	2	2	2	14	2	2	2	2	8
2	3	H	2	32	8	5	7	6	-1	4	2	2	1	3	12	1	1	7	2	11
1	3	H	2	36	7	3	6	6	0	3	2	1	1	3	10	1	1	1	1	4
1	3	H	2	69	6	3	3	3	0	1	1	1	1	1	5	1	1	1	1	4
2	3	L	2	43	10	10	8	8	0	5	5	5	5	5	25	5	5	5	5	20
2	3	L	2	34	10	2	2	2	0	6	6	4	4	4	24	3	3	4	3	13
2	3	H	2	26	8	7	6	8	2	2	3	5	2	5	17	3	3	2	2	10
2	2	H	2	22	6	4	6	6	0	4	4	4	4	4	20	3	3	3	3	12
2	1	H	2	29	7	8	4	4	0	3	1	5	1	1	11	1	1	1	1	4
2	3	H	2	49	6	2	1	1	0	4	4	4	4	4	20	4	4	4	4	16
2	3	H	2	42	10	6	8	8	0	3	3	2	2	5	15	2	2	1	1	6
